# Supplementary material for: Pannexin 1 Transgenic Mice: Human Diseases and Sleep-Wake Function Revision
Source: Int J Mol Sci. 2021 May 17;22(10):5269. doi: 10.3390/ijms22105269 (PMC8155943; doi:10.3390/ijms22105269)
Supplement: Supplementary file 1 [file ijms-22-05269-s001.zip]

Archive with 1 entries (1 files):
- ijms-1196043-supplementary.pdf
